# Supplementary material for: Correlations of sST2 and Gal-3 with Cardiothoracic Ratio in Patients with Chronic Kidney Disease
Source: Biomedicines. 2024 Apr 3;12(4):791. doi: 10.3390/biomedicines12040791 (PMC11048335; doi:10.3390/biomedicines12040791)
Supplement: Supplementary file 1 [file biomedicines-12-00791-s001.zip]

Archive with 1 entries (1 files):
- biomedicines-2917265-supplementary.pdf
